# Supplementary material for: Real-World Effectiveness of Golimumab in Ulcerative Colitis: A Pooled Analysis from the Prospective UMBRELLA-IBD Registry in Germany
Source: J Clin Med. 2025 Oct 17;14(20):7347. doi: 10.3390/jcm14207347 (PMC12565339; doi:10.3390/jcm14207347)
Supplement: Supplementary file 1 [file jcm-14-07347-s001.zip]

Archive with 2 entries (2 files):
- jcm-3881532-supplementary_updated.pdf
- Supplementary Figure S2.tif
